# Supplementary material for: Insulin and mTOR Pathway Regulate HDAC3-Mediated Deacetylation and Activation of PGK1
Source: PLoS Biol. 2015 Sep 10;13(9):e1002243. doi: 10.1371/journal.pbio.1002243 (PMC4565669; doi:10.1371/journal.pbio.1002243)
Supplement: S1 Data — (XLSX) [file pbio.1002243.s001.xlsx]

## Sheet: Figure 1a
Relative PGK1 activity in cells treated without or with NAM+TSA
Experiment	control	no treatment	NAM	TSA	N+T
1		1.01985	0.810346	0.455759	0.313621
2		0.973397	0.770038	0.4226	0.309401
3		1.00676	0.790192	0.334969	0.292326
mean		1	0.790192	0.404443	0.305116
Std deviation		0.0239502	0.0201542	0.0624087	0.0112754

## Sheet: Figure 1b
Relative activity of wild-type and mutant PGK1
Experiment	PGK1	K75R	K139R	K141R	K406R	K220R
1	0.973192	0.822696	0.907222	0.753597	0.779048	0.0954122
2	0.993522	0.894911	0.807948	0.784794	0.912108	0.107752
3	1.03329	0.833206	0.913627	0.709407	0.848845	0.170582
mean	1	0.850271	0.876266	0.749266	0.846667	0.124582
Std deviation	0.0305664	0.0390145	0.0592515	0.0378798	0.066557	0.0403119

## Sheet: Figure 1c
Relative activity of wild-type and K220 mutant PGK1 in cells treated without or with NAM+TSA
Experiment	PGK1	PGK1+NT	K220Q	K220Q+NT	K220R	K220R+NT
1	1.04278	0.487211	0.0990911	0.0562854	0.0707927	0.0629039
2	0.971037	0.441807	0.0835558	0.071439	0.0997624	0.0707499
3	0.98618	0.382786	0.0584901	0.0860316	0.0990669	0.110381
mean	1	0.437268	0.080379	0.071252	0.089874	0.081345
Std deviation	0.0378177	0.0523601	0.020486	0.014874	0.0165286	0.0254503

## Sheet: Figure 1e
Relative activity of wild-type and K220-acetylated PGK1 peptides
Experiment	PGK1K220ac	WT-PGK1
1	0.0154435	0.934432
2	0.0204421	0.995187
3	0.0270878	1.07038
mean	0.0209911	1
Std deviation	0.00584154	0.0681018

## Sheet: Figure 1f
Interaction between wild-type PGK1 or K220-acetylated PGK1 peptide with ADP anaylyzed by ITC
	WT-PGK1 Molar ration(XMT)	Cal/Mol of injectant(NDH)		PGK1K220ac Molar ration(XMT)	Cal/Mol of injectant(NDH)
1	0.1194	-2355.15		0.1194	95.6962
2	0.21997	-1985.63		0.21997	346.817
3	0.32153	-1620.09		0.32153	-157.397
4	0.42406	-1548.2		0.42406	110.97
5	0.52757	-1115.17		0.52757	-0.50741
6	0.63206	-945.048		0.63206	-32.577
7	0.73753	-753.061		0.73753	-439.787
8	0.84397	-730.708		0.84397	105.348
9	0.95139	-532.217		0.95139	9.70388
10	1.0598	-509.625		1.0598	189.312
11	1.16918	-426.56		1.16918	-30.6005
12	1.27954	-394.625		1.27954	-121.432
13	1.39087	-308.204		1.39087	41.0376
14	1.50319	-197.077		1.50319	146.241
15	1.61648	-372.993		1.61648	-201.867
16	1.73075	-275.384		1.73075	-96.4856
17	1.846	-210.159		1.846	381.48
18	1.96223	-178.695		1.96223	222.917
19	2.07944	40.6782		2.07944	-20.1923

## Sheet: Figure 2a
Relative PGK1 activity in cells with knockdown of the indicated KAT genes
Experiment	1	2	3	mean	Std deviation
ATF2-1	1.47018	1.68381	1.65985	1.60462	0.117036
ATF2-2	1.62109	1.50293	1.6096	1.57787	0.0651583
ATF2-3	1.65083	1.5814	1.56935	1.60052	0.0439801
KAT1(HAT1)-1	0.801654	0.890755	0.95782	0.883409	0.0783417
KAT1(HAT1)-2	0.743921	0.810492	0.800711	0.785041	0.0359452
KAT1(HAT1)-3	0.791168	0.869201	0.914322	0.85823	0.0623056
KAT2A(GCN5)-1	0.948102	1.02359	1.02352	0.998403	0.0435621
KAT2A(GCN5)-2	0.936512	1.03778	1.00022	0.991506	0.0511948
KAT2A(GCN5)-3	0.961033	1.02667	1.1455	1.0444	0.0935049
KAT2B(PCAF)-1	0.792122	0.851338	0.789114	0.810858	0.035089
KAT2B(PCAF)-2	0.673875	0.879164	0.899037	0.817359	0.124657
KAT2B(PCAF)-3	0.830938	1.05239	0.867681	0.917003	0.11868
KAT3A(CBP)-1	0.781931	0.910031	0.650619	0.78086	0.129709
KAT3A(CBP)-2	0.928391	0.820336	1.11149	0.953406	0.147181
KAT3A(CBP)-3	1.16194	1.27591	1.17052	1.20279	0.0634697
KAT3B(EP300)-1	0.753351	0.893207	0.951099	0.865886	0.101666
KAT3B(EP300)-2	0.743923	0.994255	0.876199	0.871459	0.125233
KAT3B(EP300)-3	0.907324	0.952841	1.06513	0.975097	0.0812214
KAT4(TAF1)-1	1.18346	1.08926	1.05574	1.10949	0.0662216
KAT4(TAF1)-2	0.960432	1.08201	1.03709	1.02651	0.0614766
KAT4(TAF1)-3	0.816672	0.872344	0.922411	0.870476	0.0528942
KAT5(TIP60)-1	1.68294	1.63345	1.69047	1.66896	0.030977
KAT5(TIP60)-2	1.64388	1.60336	1.48093	1.57605	0.0848403
KAT5(TIP60)-3	1.59231	1.59234	1.53001	1.57156	0.0359764
KAT6A(MYST3)-1	2.02181	1.96297	2.12672	2.03717	0.082947
KAT6A(MYST3)-2	1.68321	1.60492	1.70232	1.66348	0.0516097
KAT6A(MYST3)-3	2.08034	2.21399	2.3437	2.21268	0.131685
KAT6B(MYST4)-1	0.923667	0.957357	1.04299	0.974673	0.0615192
KAT6B(MYST4)-2	1.09228	1.18119	0.993881	1.08912	0.0936956
KAT6B(MYST4)-3	1.27199	1.03571	1.00851	1.1054	0.144908
KAT7(HBO1)-1	0.810092	0.992712	0.775553	0.859452	0.116691
KAT7(HBO1)-2	1.18359	1.01881	1.02901	1.07714	0.0923301
KAT7(HBO1)-3	1.10144	0.903313	0.854192	0.952982	0.130893
KAT8(MYST1)-1	0.755134	0.953334	0.65595	0.788139	0.151414
KAT8(MYST1)-2	0.876641	0.820818	0.923876	0.873778	0.0515886
KAT8(MYST1)-3	0.866883	0.841122	1.05629	0.921433	0.117502
KAT9(ELP3)-1	1.86397	1.83367	2.06225	1.91996	0.124152
KAT9(ELP3)-2	1.83643	1.81224	1.6137	1.75412	0.122209
KAT9(ELP3)-3	1.62212	1.77917	1.78214	1.72781	0.0915397
KAT12(GTF3C4)-1	1.359	1.42553	1.44971	1.41141	0.0469746
KAT12(GTF3C4)-2	1.76333	1.67883	1.84809	1.76342	0.0846285
KAT12(GTF3C4)-3	1.63268	1.58333	1.74421	1.65341	0.0824222
KAT13A(NCOA1)-1	0.892214	0.968831	0.980022	0.947022	0.0477942
KAT13A(NCOA1)-2	1.24267	1.13718	1.00888	1.12958	0.117077
KAT13A(NCOA1)-3	0.776044	0.768212	0.861034	0.801763	0.0514791
KAT13B(NCOA3)-1	1.45212	1.41129	1.5268	1.46341	0.0585763
KAT13B(NCOA3)-2	1.15395	1.33894	1.27407	1.25565	0.0938584
KAT13B(NCOA3)-3	1.3013	1.22288	1.33903	1.28774	0.0592485
KAT13C(NCOA2)-1	1.22399	1.20255	1.27605	1.2342	0.0377941
KAT13C(NCOA2)-2	0.909713	1.20446	1.21859	1.11092	0.174394
KAT13C(NCOA2)-3	0.921124	0.923313	0.96929	0.937909	0.0271989
KAT13D(CLOCK)-1	0.923395	0.881257	0.980604	0.928419	0.0498639
KAT13D(CLOCK)-2	0.678942	0.772945	0.915577	0.789155	0.119148
KAT13D(CLOCK)-3	0.798842	0.974476	1.00704	0.926785	0.111991
KAT14(CSRP2BP)-1	1.27389	1.16024	1.17227	1.20213	0.062437
KAT14(CSRP2BP)-2	1.08299	0.938112	1.08287	1.03466	0.0836113
KAT14(CSRP2BP)-3	0.833825	1.02447	0.819315	0.892536	0.114486

## Sheet: Figure 2d
Relative PGK1 activity in cells co-expressing PGK1 and KAT9
Experiment	PGK1	PGK1+KAT9
1	0.90233	0.592411
2	1.05295	0.680358
3	1.04472	0.65378
mean	1	0.642183
Std deviation	0.0846853	0.045106

## Sheet: Figure 3c
Relative activity of wildtype and K220 mutant PGK1 in cells co-expressing PGK1 and HDAC3
Experiment	PGK1	PGK1+HDAC3	K220Q	K220Q+HDAC3	K220R	K220R+HDAC3
1	1.04775	1.58664	0.201615	0.163494	0.160506	0.112028
2	0.963306	1.54922	0.148123	0.140244	0.141295	0.132148
3	0.988939	1.62097	0.113618	0.122517	0.118504	0.162744
mean	1	1.58561	0.154452	0.142085	0.140102	0.13564
Std deviation	0.0432968	0.0358867	0.0443387	0.0205507	0.0210263	0.025538

## Sheet: Figure 3d
Relative activity of wildtype and K220R mutant PGK1 in cells co-expressing PGK1 and wildtype or catalytic inactive HDAC3
Experiment	PGK1	PGK1+HDAC3	PGK1+Y298H	K220R	K220R+HDAC3	K220R+Y298H
1	0.983676	1.56447	1.04849	0.108823	0.104801	0.103119
2	0.991561	1.55473	0.944485	0.139995	0.112482	0.131676
3	1.02476	1.61921	1.04675	0.178335	0.140332	0.112887
mean	1	1.57947	1.01324	0.142384	0.119205	0.115894
Std deviation	0.0218047	0.0347596	0.0595539	0.0348172	0.0186953	0.0145139

## Sheet: Figure 3e
Relative PGK1 activity in HDAC3 knocking-down cells
Experiment	Scramble	siHDAC3-1	siHDAC3-2	siHDAC3-3
1	1.01367	0.380101	0.408475	0.444648
2	0.960025	0.407245	0.367722	0.380982
3	1.02631	0.478699	0.371429	0.491708
mean	1	0.422015	0.382542	0.439112
Std deviation	0.0351913	0.0509314	0.0225353	0.0555703

[truncated: 21 more sheets: Figure 3g, Figure 4a, Figure 4b, Figure 4d, Figure 7a, Figure 7b, Figure 7c, Figure 7d, Figure 7e, Figure 7f, Figure 7g, Figure 7h, Figure S3, Figure S5, Figure S6, Figure S7a, Figure S8, Figure S9, Figure S13, Figure S14b S14c …]
